# Supplementary material for: Understanding the Impact of Long COVID on the Lives of Thai University Students
Source: Int J Environ Res Public Health. 2026 May 22;23(6):687. doi: 10.3390/ijerph23060687 (PMC13300268; doi:10.3390/ijerph23060687)
Supplement: Supplementary file 1 [file ijerph-23-00687-s001.zip]

Archive with 1 entries (1 files):
- ijerph-4283451-supplementary.pdf
